# Supplementary material for: ExTaxsI: an exploration tool of biodiversity molecular data
Source: Gigascience. 2022 Jan 25;11:giab092. doi: 10.1093/gigascience/giab092 (PMC8848311; doi:10.1093/gigascience/giab092)
Supplement: giab092_Supplemental_Files [file giab092_supplemental_files.zip]

Archive with 6 entries (6 files):
- additional_file_1.tsv
- additional_file_2.html
- additional_file_3.html
- additional_file_4.html
- additional_file_5.html
- additional_file_6.html
