# Supplementary material for: ExTaxsI: an exploration tool of biodiversity molecular data
Source: Gigascience. 2022 Jan 25;11:giab092. doi: 10.1093/gigascience/giab092 (PMC8848311; doi:10.1093/gigascience/giab092)
Supplement: giab092_Supplemental_Files [file giab092_supplemental_files.zip › additional_file_1.tsv]

n_records_found	367455
CYTB	985
COI	455
ND2	311
ND1	169
COII	169
COIII	169
ND3	169
ND4L	169
ND4	169
ND5	169
ND6	169
ATP6	167
ATP8	157
CKMA	122
HBA2	115
IGHV	100
PAN I	56
CLASP2	50
LOC115557695	50
LOC115552772	50
LOC115528950	50
LOC115529656	50
LOC115547203	50
LOC115546521	50
LOC115552155	50
LOC115555220	45
PTPRD	42
LOC115556991	36
LOC115529849	35
LOC115552445	35
CAST	32
MADD	32
SORT1	32
LOC115547485	32
NEB	31
LOC115561217	31
PANI	31
ATAXN7L2	30
LOC115548496	29
LOC115561355	29
NRXN1	27
LOC115531221	27
C5	26
LOC115529525	26
LOC115530964	25
NACA	25
LOC115551312	25
LOC115539117	24
LOC115560660	24
LOC115560279	23
TCF7L2	23
SCRIB	23
LOC115550299	23
KMT2E	22
RIMS2	22
LOC115537015	21
DOCK7	21
LOC115546966	21
PTPRK	21
KCNMA1	20
HUWE1	20
LOC115540711	20
LRRFIP1	20
MYCBP2	19
LOC115559325	19
KIF1B	19
LOC115545484	19
LOC115549432	19
LOC115548864	19
LOC115540145	19
LOC115542089	19
LOC115529684	19
LOC115534251	19
DLG3	19
NFYC	18
LOC115557849	18
PPFIA1	18
LOC115540426	18
LOC115540388	18
LOC115540355	18
PICALM	18
PPIP5K2	18
LOC115534388	18
16S	18
LOC115535921	17
MAP4K4	17
LOC115537376	17
KIAA1109	17
KIFC3	17
CELF1	17
CSPG5	17
UBR5	17
LOC115540741	17
UBR4	17
LOC115547263	17
LOC115534120	17
C2CD5	17
PLEC	16
LRRFIP2	16
TNS1	16
MAP4K5	16
CADPS	16
PLEKHA6	16
NCAM1	16
LOC115560727	16
FNBP1	16
ABLIM2	16
LOC115546672	16
LOC115552226	16
LOC115536295	15
LOC115536160	15
LOC115556685	15
LOC115553457	15
LOC115546178	15
LOC115545374	15
LOC115540474	15
LOC115539734	15
SGIP1	15
SYTL2	15
ADGRG6	15
LOC115550604	15
NDRG4	15
ATAT1	14
NEDD4L	14
LOC115532221	14
ABLIM1	14
MAP4K3	14
DST	14
ABI3BP	14
CASK	14
USP9X	14
LOC115531652	14
RELCH	14
NEBL	14
LOC115556943	14
MAGI1	14
LOC115559018	14
MYO5A	14
NEFH	14
SNAP91	14
LOC115547916	14
LOC115545613	14
NCOR2	14
FUBP1	14
LOC115541044	14
LOC115540508	14
PHLDB1	14
LOC115560652	14
LOC115542262	14
ELAVL4	14
FRYL	14
LOC115534145	14
MAPK8IP3	14
LOC115560549	14
LOC115534238	14
LOC115534115	14
LOC115552336	14
LOC115551431	14
TPM1	14
LOC115551006	14
LOC115550485	14
LOC115550391	14
DYNC1I1	13
CCDC88A	13
LMO7	13
LOC115543543	13
LOC115557557	13
LOC115557333	13
EIF4G3	13
CELF4	13
KIF23	13
LOC115546027	13
LOC115549330	13
GAB1	13
CACNA1A	13
LOC115528906	13
RAP1GAP2	13
KIRREL3	13
LOC115541605	13
SLC16A13	13
LOC115529308	13
LOC115556094	13
RABGAP1L	13
DAB1	13
LOC115555260	13
UBTF	13
USP7	13
LOC115546490	13
LOC115534575	13
LOC115552221	13
TRNA-PHE	13
12S RRNA	13
TRNA-VAL	13
TRNA-LEU	13
TRNA-ILE	13
TRNA-GLN	13
TRNA-MET	13
TRNA-TRP	13
TRNA-ALA	13
TRNA-ASN	13
TRNA-CYS	13
TRNA-TYR	13
TRNA-SER	13
TRNA-ASP	13
TRNA-LYS	13
TRNA-GLY	13
TRNA-ARG	13
TRNA-HIS	13
TRNA-GLU	13
TRNA-THR	13
TRNA-PRO	13
LOC115535571	12
UBAP2L	12
VAV2	12
LOC115532021	12
LOC115559484	12
LOC115533206	12
STXBP5L	12
LOC115530788	12
LOC115556901	12
MYBPC3	12
LOC115558426	12
LOC115545806	12
LOC115559088	12
LOC115548386	12
DTNA	12
LEF1	12
GRAMD1B	12
MYO18A	12
MSL3	12
COL25A1	12
LOC115529565	12
LOC115556016	12
LOC115555623	12
LOC115538558	12
LOC115547176	12
LOC115546740	12
LOC115534507	12
LOC115534176	12
LOC115552672	12
OGT	12
CCDC142	12
LOC115550452	12
PHF21A	12
RHOD	12
LOC115535229	11
LOC115535227	11
MYBPC1	11
LOC115559649	11
LOC115533109	11
LOC115531061	11
EXOC7	11
LOC115530976	11
LOC115537372	11
LOC115536915	11
NUMB	11
LOC115543454	11
LOC115557622	11
LOC115557032	11
LOC115556800	11
LOC115559158	11
GRAMD2A	11
LOC115553483	11
LOC115547580	11
LOC115545465	11
IQSEC1	11
LOC115560331	11
LOC115545419	11
ATXN2	11
LOC115545131	11
KANSL3	11
PIEZO2	11
LOC115548396	11
INPP4B	11
LOC115540899	11
LOC115540629	11
FAM193A	11
LOC115539952	11
MCAM	11
LOC115561758	11
LOC115561656	11
LOC115561273	11
LOC115541817	11
MAST4	11
EPS8	11
GIGYF1	11
LOC115529407	11
LOC115529155	11
CAMTA2	11
AASDH	11
LOC115532792	11
DNMT3A	11
PUM2	11
LOC115534196	11
LOC115552311	11
LOC115552060	11
TMEM86A	11
PPP6R3	11
PLEKHA5	11
ATPASE 8	11
ATPASE 6	11
5.8S RRNA	11
FAM126A	10
LOC115535928	10
SNX13	10
LOC115535473	10
DNM1	10
RGS3	10
LOC115559934	10
LOC115559900	10
FMNL2	10
SCEL	10
CERKL	10
PIKFYVE	10
EXOC6	10
MYOM1	10
LOC115536946	10
LOC115543877	10
MARK3	10
LOC115556696	10
LOC115559178	10
LOC115558721	10
TLE3	10
LOC115554754	10
LOC115554725	10
LOC115554394	10
LOC115554054	10
LOC115553918	10
LOC115553604	10
LOC115549295	10
CSDE1	10
HSPG2	10
ZNF335	10
FBRSL1	10
LOC115545331	10
RIMBP2	10
CSF3R	10
PRPF38B	10
LOC115548712	10
LOC115548504	10
LOC115548395	10
TRMO	10
LOC115540516	10
LOC115540242	10
LOC115540137	10
DOCK10	10
AASDHPPT	10
TRIP12	10
SYNRG	10
ROBO2	10
LXN	10
SBF1	10
PHKA1	10
LOC115529275	10
DYSF	10
EPS15L1	10
TP63	10
CLEC16A	10
LOC115547038	10
TCF7	10
MAP7	10
RAPGEF2	10
LOC115551280	10
LOC115550712	10
ST7	10
VH	10
LOC115538459	9
LOC115535990	9
LOC115535974	9
EHMT2	9
RUNX1T1	9
UBP1	9
ADD1	9
LOC115532287	9
LOC115532015	9
LOC115533407	9
TRAF3IP1	9
EEF1AKMT1	9
DGKH	9
LOC115531096	9
CALCOCO2	9
PLCE1	9
LOC115530776	9
LOC115536983	9
CDCA4	9
LOC115543773	9
LOC115557700	9
PCSK5	9
LOC115557624	9
LOC115557583	9
FOXP1	9
MACC1	9
SMPD4	9
SLMAP	9
FBN1	9
SHF	9
HERC1	9
LOC115558260	9
OXR1	9
LOC115553220	9
LOC115550832	9
SLCO4A1	9
PRKCZ	9
TMCC1	9
CAMTA1	9
CACNA1D	9
SFI1	9
ADAM15	9
EP400	9
CTNND2	9
PTPRM	9
LOC115548942	9
WDR37	9
RASAL2	9
GIGYF2	9
LOC115540411	9
LOC115540215	9
LOC115560921	9
LOC115560657	9
FCHO2	9
LOC115542704	9
STRBP	9
COL6A3	9
LOC115529210	9
CEP135	9
MYO9B	9
PLEKHB2	9
LOC115555280	9
AXDND1	9
OSBPL9	9
CACNB1	9
LOC115558873	9
LOC115547727	9
LOC115547658	9
TPD52L2	9
ABI2	9
LOC115546544	9
LOC115534113	9
AFG1L	9
LOC115552558	9
TNIP1	9
ARHGEF9	9
PCDH19	9
LOC115551211	9
LOC115550536	9
MEF2A	9
AP3B2	9
LOC115550266	9
RAG1	8
LOC115538274	8
LOC115538463	8
LOC115538464	8
LOC115538981	8
LOC115539118	8
LOC115536170	8
THRAP3	8
LOC115535647	8
LOC115535426	8
SHC3	8
LOC115532429	8
LOC115532299	8
LOC115532202	8
NRF1	8
BEAN1	8
LOC115559978	8
EBF3	8
LOC115559773	8
LOC115559528	8
LOC115533604	8
KDM6A	8
MYO1B	8
PAX2	8
LOC115531298	8
PHKG2	8
LOC115530790	8
LOC115530649	8
LOC115537609	8
LOC115537317	8
LOC115537289	8
ABI1	8
RALGAPA1	8
LOC115543862	8
LOC115557570	8
LOC115557397	8
LOC115557389	8
WNK2	8
LOC115557216	8
TP53BP1	8
SECISBP2L	8
LOC115558360	8
LOC115554305	8
LOC115554185	8
LOC115554077	8
LOC115554003	8
TTYH1	8
LOC115553916	8
ARHGEF1	8
VPS13B	8
LOC115553363	8
LOC115551987	8
ANKS1A	8
LOC115546973	8
CEP104	8
LOC115540584	8
LOC115545375	8
MCTP1	8
LOC115546016	8
IKBKB	8
FANCC	8
LOC115545376	8
GLT1D1	8
LOC115549486	8
LOC115549428	8
PDE4DIP	8
LOC115549265	8
LOC115549167	8
ST3GAL3	8
LOC115548798	8
DPP9	8
LOC115548201	8
SS18	8
LOC115540957	8
LOC115540889	8
ADD3	8
RFX1	8
LOC115540075	8
FAT1	8
LOC115539747	8
PCM1	8
USP32	8
LOC115528801	8
LOC115528775	8
LOC115561668	8
LOC115561482	8
ANO7	8
LOC115560965	8
CLCN2	8
CLASRP	8
LOC115542921	8
LOC115542727	8
LOC115542615	8
NAV3	8
LOC115542063	8
LOC115541957	8
DAB2	8
LOC115541645	8
TBK1	8
CLCN3	8
LOC115529561	8
MARK2	8
LOC115556179	8
LOC115556064	8
SLAIN2	8
NEXN	8
LOC115555250	8
TDRD5	8
TMEM98	8
MGRN1	8
LOC115529033	8
EPN3	8
LOC115558826	8
RAPGEF6	8
LOC115547306	8
LOC115547011	8
MTMR2	8
TMEM237	8
LOC115534798	8
GPATCH2	8
SNX9	8
FYN	8
LOC115534264	8
FBXO16	8
CDC42BPA	8
LOC115552794	8
LOC115552642	8
IRF2	8
LOC115551991	8
LOC115551938	8
PTPRJ	8
LOC115551293	8
MYRF	8
LOC115551026	8
LOC115550802	8
LOC115550797	8
FGD4	8
LOC115550286	8
HBB1	8
PLAGL2	7
LOC115538236	7
LOC115538256	7
TRNAA-CGC	7
LOC115539225	7
LOC115535829	7
LOC115535749	7
HOXA3	7
LOC115535454	7
LOC115535451	7
LOC115535447	7
PUM1	7
LOC115535354	7
GLCCI1	7
LOC115532525	7
LOC115532474	7
CALD1	7
MAPK10	7
USP6NL	7
ZNF618	7
LOC115532047	7
LOC115531912	7
SEC16A	7
LOC115560456	7
LOC115560307	7
MARK1	7
LOC115559956	7
LOC115559909	7
LOC115559532	7
ARID4B	7
LOC115559489	7
LOC115559454	7
CFLAR	7
LOC115533682	7
COBLL1	7
PKP4	7
GULP1	7
SF3B1	7
SATB2	7
LOC115533145	7
LOC115533112	7
LOC115533075	7
R3HDM1	7
TBC1D4	7
DOCK9	7
LOC115531293	7
LOC115531146	7
KAT6B	7
LOC115530754	7
LOC115530653	7
EEF2K	7
L3MBTL4	7
LOC115537301	7
LOC115537241	7
LOC115537079	7
LOC115537018	7
LOC115536959	7
LOC115544568	7
LOC115544410	7
MIPOL1	7
SYNE1	7
LOC115544107	7
INF2	7
PGF	7
LOC115543766	7
LOC115543735	7
PTPN21	7
SYNCRIP	7
SNX14	7
KLC1	7
LOC115543597	7
LOC115557811	7
PAX7	7
SETD5	7
LOC115557409	7
AMHR2	7
LOC115557050	7
LOC115557046	7
UBAP2	7
TFEB	7
LOC115556721	7
LOC115556699	7
CHD9	7
EPRS	7
HIPK3	7
LOC115558577	7
PAX6	7
NEO1	7
LOC115558281	7
LOC115558187	7
LOC115554788	7
LOC115554716	7
LOC115554699	7
NRSN1	7
CEP72	7
PHACTR4	7
LOC115553679	7
LOC115553519	7
LOC115553421	7
LOC115553404	7
LOC115553385	7
LOC115552726	7
LOC115551423	7
LOC115550094	7
TMEM9	7
LOC115547012	7
LOC115546107	7
LOC115545225	7
RALGAPB	7
FMNL3	7
LOC115540378	7
TRIM33	7
UCKL1	7
USP48	7
LOC115556508	7
LOC115555102	7
LOC115552478	7
NCOA5	7
LOC115546143	7
MEF2C	7
MAPK4	7
LOC115546039	7
LOC115545954	7
LOC115545535	7
SORBS3	7
LOC115545280	7
LOC115545249	7
LOC115545129	7
ARMC1	7
LOC115549245	7
LOC115549226	7
SMG7	7
LOC115548741	7
LOC115548687	7
LOC115548549	7
TMEM70	7
LOC115548313	7
OBSCN	7
LOC115548173	7
LOC115541087	7
PDCD11	7
RBM47	7
LOC115540866	7
LOC115540241	7
APBB2	7
LOC115539898	7
LOC115539868	7
CLOCK	7
LOC115561728	7
LOC115561490	7
LOC115561455	7
LOC115561437	7
FLI1	7
AGFG1	7
LOC115560714	7
LOC115560676	7
LOC115560663	7
LRCH3	7
LOC115542982	7
LOC115542892	7
LOC115542662	7
GRIP1	7
GARNL3	7
ARHGEF28	7
SPTAN1	7
JAM2	7
LOC115541838	7
LOC115541606	7
LOC115541602	7
LOC115529888	7
ELAVL2	7
LOC115529413	7
LOC115529374	7
LOC115529371	7
LOC115529338	7
LOC115529227	7
LOC115529208	7
LOC115529142	7
TCF3	7
LOC115555689	7
LOC115555592	7
PRRC2C	7
GLRX2	7
SWT1	7
ZFAND2A	7
METTL22	7
LOC115532684	7
LOC115531378	7
HGS	7
LOC115530992	7
LOC115530777	7
ELAVL3	7
GPATCH8	7
LOC115529189	7
LOC115529084	7
ILF3	7
LOC115558774	7
LOC115556678	7
GABRA1	7
DPF2	7
LOC115547677	7
LOC115547593	7
POSTN	7
LOC115547292	7
FRY	7
NCOR1	7
UIMC1	7
FAM76B	7
AFF4	7
LOC115546548	7
EPB41L2	7
INO80	7
LOC115534765	7
LOC115534741	7
TPD52L1	7
RNF146	7
SGK1	7
LOC115534610	7
TRDN	7
LOC115534272	7
LOC115534222	7
LOC115534111	7
GPCPD1	7
SASH1	7
LOC115533898	7
FGF13	7
LOC115552591	7
GRIA2	7
LOC115551899	7
LOC115551829	7
LOC115551515	7
MOB2	7
LOC115551285	7
TLN2	7
SCAPER	7
FCSK	7
LOC115550992	7
LOC115550985	7
PPFIBP1	7
CCDC136	7
LOC115538025	6
LOC115538237	6
LOC115538251	6
TRNAT-UGU	6
METTL21A	6
LOC115539021	6
LOC115539370	6
DAZL	6
LOC115536284	6
PPP1R10	6
LOC115535912	6
LOC115535900	6
LOC115535810	6
LOC115535808	6
ASNS	6
TRIQK	6
LOC115535614	6
LOC115535597	6
LOC115535556	6
LOC115535507	6
LOC115535407	6
LOC115535395	6
LOC115535279	6
LOC115535274	6
LOC115532599	6
METTL25	6
LOC115532288	6
GRM8	6
LOC115532168	6
LOC115532064	6
LOC115532059	6
LOC115531964	6
ZSWIM8	6
SUPT3H	6
LOC115559947	6
PPM1B	6
LTBP1	6
LOC115559809	6
LOC115559756	6
LOC115559716	6
CCAR1	6
LOC115559578	6
HPS1	6
LOC115559570	6
STRN	6
PHACTR2	6
UPF3A	6
LOC115533592	6
LOC115533457	6
LOC115533372	6
LOC115533310	6
HSPBAP1	6
PRPF40A	6
GTF2E1	6
PDE9A	6
INPP4A	6
GABPA	6
LOC115531708	6
LOC115531525	6
MKI67	6
LOC115531377	6
LOC115531348	6
MRTFA	6
LOC115531159	6
NFE2L1	6
LOC115530752	6
LOC115530709	6
LOC115530669	6
LOC115537586	6
ATP8A2	6
TFAP2A	6
NSUN6	6
RBBP8	6
LOC115537495	6
LOC115537340	6
LOC115537324	6
LOC115537247	6
SMARCD3	6
PUF60	6
CACNB2	6
ASAP1	6
LOC115537099	6
MLLT10	6
LOC115537056	6
DNAJC13	6
RMDN1	6
LOC115536984	6
LOC115536887	6
LOC115544472	6
CINP	6
SLC25A47	6
LOC115544182	6
LOC115544018	6
EML1	6
LOC115543818	6
COL12A1	6
LOC115543703	6
LOC115543692	6
MIA2	6
LOC115543410	6
HECTD1	6
LOC115543401	6
LOC115557826	6
LOC115557781	6
KCNAB2	6
PTPRT	6
LOC115557671	6
LOC115557665	6
LOC115557433	6
LOC115557355	6
TESPA1	6
LOC115557253	6
LOC115557197	6
LOC115557057	6
HVCN1	6
LOC115556979	6
EIF4B	6
ERGIC3	6
LOC115556719	6
LOC115556606	6
SAMD4A	6
LOC115559284	6
LOC115559142	6
LOC115558982	6
MYEF2	6
ARNT2	6
LOC115558702	6
WT1	6
SEMA6D	6
TSSC4	6
ANP32A	6
LOC115558504	6
LOC115558358	6
DENND5A	6
SHC1	6
ARAF	6
ESRP1	6
FAM131B	6
PTPRU	6
ADGRB1	6
LOC115554210	6
COPS7A	6
LOC115554040	6
FBXL4	6
LOC115553966	6
CEP162	6
VIRMA	6
KIF13A	6
INPP5B	6
HECTD4	6
LOC115553307	6
LOC115552023	6
LOC115550897	6
LOC115550537	6
SYCP2	6
LOC115549442	6
PLCH2	6
LOC115546172	6
NCOA6	6
LOC115545547	6
PREX1	6
SPO11	6
DVL1	6
DRAM2	6
LOC115542192	6
LOC115542135	6
LOC115541935	6
ZNF512B	6
LOC115540951	6
LOC115540243	6
LOC115539812	6
LOC115548246	6
KLF15	6
EIF4ENIF1	6
SEMA6A	6
LOC115546040	6
EWSR1	6
AP1B1	6
TRIM36	6
LOC115545659	6
SPECC1L	6
LOC115545538	6
LOC115545518	6
LOC115545488	6
MSI1	6
CCDC117	6
SUDS3	6
HNRNPK	6
ADD2	6
LOC115549506	6
LOC115549503	6
LOC115549487	6
LOC115549460	6
LOC115549459	6
LOC115549379	6
LOC115549214	6
LOC115548921	6
LOC115548899	6
LOC115548775	6
LOC115548728	6
RNF220	6
XRN1	6
LOC115548521	6
LOC115548479	6
LOC115548350	6
LOC115548349	6
GPBP1L1	6
WDR33	6
LOC115548202	6
MYO10	6
LOC115548181	6
LOC115540996	6
ZNF827	6
TMC7	6
LOC115540398	6
LOC115540395	6
USO1	6
LOC115540366	6
LOC115540357	6
AFTPH	6
CEP95	6
LOC115540150	6
LOC115540066	6
LOC115540021	6
LOC115539973	6
HTT	6
LOC115528830	6
LOC115561507	6
LOC115561503	6
LOC115561464	6
LOC115561405	6
LOC115561281	6
IQCG	6
LOC115561245	6
LOC115561228	6
LOC115560979	6
LOC115560969	6
LOC115560927	6
SIDT2	6
LOC115560824	6
LOC115560680	6
LOC115560668	6
PLGRKT	6
LOC115542851	6
LOC115542829	6
LOC115542663	6
PHTF2	6
LOC115541554	6
ENPP4	6
LOC115530000	6
LOC115529800	6
SLC24A2	6
SORCS2	6
LOC115529691	6
MAP4K2	6
LOC115529632	6
IFT46	6
RBPMS	6
PPP3CA	6
LOC115529319	6
LOC115529240	6
LOC115529099	6
LOC115529069	6
LOC115556312	6
LOC115556154	6
ECT2	6
NFIC	6
LOC115555842	6
LOC115555754	6
CHERP	6
LOC115555550	6
OPA1	6
LRRC39	6
LOC115555350	6
EVI5	6
ACOT11	6
LOC115555279	6
PTPRC	6
LOC115555109	6
SUCO	6
LOC115537379	6
LOC115536710	6
CCP110	6
PITPNC1	6
LOC115535847	6
LOC115533748	6
LOC115533538	6
LOC115531092	6
HMGXB4	6
LOC115529574	6
LUC7L3	6
ASPDH	6
LOC115561341	6
TNRC6B	6
MPG	6
RHBDF1	6
LOC115560662	6
LOC115560375	6
LOC115559408	6
LOC115558607	6
CIITA	6
LOC115547991	6
LOC115547880	6
LOC115547843	6
NHEJ1	6
LOC115547579	6
LOC115547472	6
SMYD4	6
RABGEF1	6
LOC115547062	6
FAM222B	6
BBX	6
DBN1	6
LOC115546828	6
DGKZ	6
MAP3K2	6
LOC115546713	6
THOC2	6
SYNJ1	6
LOC115546485	6
LOC115534764	6
LOC115534742	6
DTNB	6
LOC115534681	6
OTOF	6
REPS1	6
GNPAT	6
LOC115534206	6
LOC115534124	6
LOC115534011	6
LOC115534001	6
KIF3A	6
GANAB	6
LIMCH1	6
FBXO38	6
LOC115552380	6
ZNF423	6
CNOT1	6
CRACR2B	6
LOC115551161	6
POT1	6
TEAD4	6
LOC115550869	6
RELN	6
MAN2A2	6
CKAP5	6
LOC115550545	6
LOC115550446	6
LOC115550402	6
KIF21A	6
HB-I	6
IGL	6
ZIC1	5
UNC80	5
LOC115538269	5
LOC115538268	5
TRNAS-AGA	5
TRNAA-UGC	5
SCMH1	5
LOC115539120	5
LOC115539358	5
LOC115539362	5
TBC1D5	5
LOC115536362	5
LOC115536287	5
LOC115536215	5
LOC115536181	5
LOC115536159	5
LOC115536147	5
C22H6ORF136	5
SGCE	5
LOC115535867	5
LOC115535814	5
THRB	5
LOC115535756	5
LOC115535744	5
ADCY2	5
LOC115535585	5
LOC115535453	5
LOC115535444	5
MINDY1	5
CYHR1	5
ARPP21	5
PDCD6IP	5
LOC115535345	5
LOC115535280	5
LOC115532675	5
GRAMD4	5
SEMA4D	5
TBC1D30	5
LOC115532366	5
LOC115532184	5
LOC115532167	5
PPP1R12A	5
FER	5
C19H18ORF25	5
ARHGAP24	5
WDR7	5
LOC115532010	5
LOC115531981	5
LOC115531958	5
CAMK2B	5
LOC115531911	5
LOC115560468	5
SLK	5
ITSN1	5
LOC115559873	5
LOC115559789	5
ENTPD6	5
MARCHF8	5
KIF11	5
LOC115559652	5
ITPRIP	5
KHDRBS2	5
LOC115559615	5
MAP3K4	5
LOC115559586	5
KCNIP2	5
LOC115559444	5
LOC115533677	5
LOC115533661	5
HAO2	5
LOC115533419	5
LOC115533362	5
LOC115533333	5
SLC37A1	5
EGFL6	5
RABL3	5
SPC25	5
LOC115533225	5
LOC115533124	5
LOC115533044	5
ASMTL	5
SLC39A10	5
CENPJ	5
MAP3K19	5
SENP7	5
FBXL3	5
LOC115532893	5
LOC115532826	5
LOC115532790	5
LOC115531543	5
TSR3	5
WDR24	5
LOC115531510	5
LOC115531471	5
TMEM94	5
LOC115531422	5
LLGL2	5
LOC115531279	5
LOC115531250	5
LOC115531176	5
NUDT13	5
GPAM	5
ATRNL1	5
ITGB4	5
TRRAP	5
LOC115530789	5
MPRIP	5
LOC115530720	5
LOC115530715	5
LOC115530656	5
ROPN1L	5
LOC115537553	5
LOC115537453	5
LOC115537375	5
ZDHHC23	5
LOC115537254	5
DPP6	5
KLHL15	5
NKTR	5
ARHGAP21	5
LOC115537212	5
LOC115537185	5
LOC115537182	5
LOC115537061	5
LETM1	5
LOC115544457	5
KIDINS220	5
LOC115544445	5
LOC115544381	5
LOC115544355	5
RALGAPA2	5
LOC115544201	5
LOC115544074	5
PPM1A	5
SLC38A6	5
UNC79	5
LOC115543930	5
STAC	5
LOC115543819	5
LOC115543806	5
LOC115543788	5
LOC115543683	5
ASAP2	5
ZFYVE21	5
LOC115543556	5
LOC115543523	5
RBKS	5
KTN1	5
LOC115557847	5
LOC115557768	5
LOC115557718	5
SSH1	5
GRIP2	5
LOC115557604	5
LOC115557599	5
RNF123	5
ITGA7	5
LOC115557437	5
LOC115557401	5
LOC115557251	5
DNTTIP1	5
LOC115557227	5
HP1BP3	5
LOC115557214	5
LOC115557126	5
R3HDM2	5
LOC115557025	5
LOC115556978	5
TACC1	5
LOC115556947	5
TOX2	5
LOC115556756	5
PHF2	5
KIAA1328	5
ELMO2	5
LOC115556645	5
LOC115556599	5
LOC115556525	5
LOC115559199	5
PPFIBP2	5
LOC115559085	5
LOC115559070	5
LOC115559057	5
SHANK2	5
LOC115559032	5
LOC115559026	5
ITGA11	5
LOC115558958	5
LOC115558956	5
LOC115558791	5
KMT5B	5
CMTM4	5
LOC115558596	5
PACSIN3	5
LOC115558580	5
PIR	5
TMEM39A	5
LRRK1	5
LOC115558382	5
PKM	5
TEAD1	5
LOC115558212	5
DMXL2	5
LOC115554706	5
LOC115554680	5
LOC115554670	5
LOC115554614	5
DEDD2	5
NBEAL2	5
CASP2	5
LOC115554420	5
LOC115554307	5
LOC115554281	5
LOC115554124	5
LOC115554112	5
ZNF516	5
LENG9	5
LOC115553882	5
LOC115553878	5
LOC115553798	5
SATB1	5
LOC115553766	5
LOC115553694	5
LOC115553590	5
LOC115553485	5
LOC115553469	5
LOC115553446	5
DDR1	5
LOC115553406	5
SECISBP2	5
RUSC1	5
LOC115553367	5
KCTD6	5
ENO1	5
LOC115553399	5
LOC115552668	5
LOC115552330	5
LOC115552236	5
TTPAL	5
LOC115551053	5
USP19	5
LOC115550423	5
LOC115550318	5
LOC115549476	5
CREBZF	5
LOC115548490	5
IKBKG	5
LOC115548166	5
LOC115547316	5
LOC115547090	5
AAAS	5
NCOA3	5
TARDBP	5
TMEM269	5
NFATC2	5
FAAP20	5
LOC115543927	5
NADK	5
LOC115543566	5
LOC115542666	5
C1H1ORF174	5
LOC115542233	5
LOC115542031	5
LOC115541898	5
LOC115541819	5
LOC115541787	5
SOX13	5
KANSL2	5
CCNT1	5
LOC115541080	5
LOC115540915	5
TP53INP2	5
LOC115539618	5
LOC115536190	5
CELSR3	5
LOC115534128	5
LOC115558494	5
LOC115557416	5
LOC115554403	5
RUFY3	5
WDTC1	5
HSD17B3	5
LOC115545923	5
PAQR3	5
KSR2	5
GCNT4	5
LOC115545623	5
LOC115545532	5
LOC115545496	5
LOC115545492	5
LOC115545487	5
ETHE1	5
LOC115545377	5
KANK1	5
LOC115545318	5
C6H2ORF81	5
MSH3	5
PDLIM5	5
LOC115545070	5
ADGRD1	5
LOC115545025	5
IZUMO1	5
LOC115549559	5
LOC115549547	5
LOC115549316	5
PITRM1	5
LOC115549230	5
LOC115549170	5
LOC115548883	5
LOC115548848	5
LOC115548780	5
LOC115548769	5
LOC115548768	5
ZMYND11	5
ARHGAP12	5
LOC115548603	5
LOC115548537	5
LOC115548525	5
LOC115548278	5
ST18	5
LOC115548170	5
LOC115541077	5
LOC115541068	5
LOC115541049	5
LOC115540979	5
PNPLA6	5
LOC115540846	5
LOC115540764	5
HELZ	5
ZFYVE27	5
LOC115540526	5
LOC115540494	5
LRBA	5
ZNF207	5
LOC115540413	5
LOC115540322	5
LOC115540315	5
LOC115540288	5
KHSRP	5
FAM13A	5
LOC115540042	5
LOC115539995	5
LOC115539989	5
LOC115539910	5
PDS5A	5
LOC115539739	5
SP2	5
RCBTB2	5
LOC115528784	5
IGSF9B	5
ARAP1	5
LOC115561626	5
FAT3	5
VASP	5
LOC115561227	5
LOC115560982	5
TMEM25	5
KALRN	5
SRSF7	5
GAB2	5
LOC115560828	5
NECTIN1	5
EHD2	5
BCL9L	5
BICRA	5
MFF	5
SH2B2	5
LOC115560619	5
SLC4A10	5
LOC115543054	5
LOC115542993	5
CHD1	5
LOC115542882	5
LOC115542725	5
CEP83	5
LOC115542667	5
LOC115542642	5
LOC115542584	5
LOC115542583	5
LOC115542577	5
LOC115542484	5
CAPRIN2	5
LOC115542333	5
LOC115542268	5
LOC115542257	5
LOC115542123	5
CDPF1	5
LOC115542049	5
LOC115541949	5
THNSL2	5
LOC115541861	5
LOC115541808	5
LOC115541679	5
LOC115541650	5
LOC115541601	5
LOC115541592	5
NADK2	5
LOC115541566	5
SLC12A2	5
LOC115541264	5
LOC115529992	5
LOC115529821	5
LOC115529688	5
AFAP1	5
LOC115529424	5
LOC115529317	5
LOC115529251	5
SLC10A7	5
LOC115529139	5
LOC115529120	5
LOC115556331	5
USP24	5
LOC115556269	5
CSNK1G2	5
LOC115556201	5
USP13	5
GNB4	5
LEPR	5
LOC115555760	5
LOC115555748	5
HPS3	5
WDR63	5
LOC115555655	5
AP3D1	5
LOC115555552	5
TPR	5
CEP63	5
LOC115555296	5
HERC2	5
OMA1	5
ABL2	5
LOC115539252	5
LOC115536320	5
TTLL6	5
NFATC2IP	5
LOC115535332	5
LOC115535052	5
LOC115533574	5
LOC115532654	5
LOC115531459	5
HDAC5	5
LOC115530492	5
SCPEP1	5
GYS1	5
CASKIN2	5
LOC115560701	5
EPN2	5
LOC115559564	5
TNRC6A	5
LOC115559500	5
LOC115559248	5
LOC115558347	5
ABR	5
EMSY	5
LOC115547988	5
LOC115547871	5
LOC115547860	5
LOC115547842	5
DLG4	5
LOC115547786	5
MFAP3	5
FNIP1	5
LOC115547518	5
LOC115547494	5
ATP13A2	5
LOC115547484	5
LOC115547459	5
LOC115547369	5
TMIGD1	5
USP25	5
PKNOX2	5
ZZEF1	5
LOC115546919	5
LOC115546867	5
LOC115546807	5
LOC115546788	5
LOC115546757	5
LOC115546700	5
LOC115546684	5
LOC115546675	5
LOC115546637	5
LOC115534657	5
TXLNB	5
WDCP	5
TBC1D32	5
LAMA2	5
DNAJC5G	5
GTF2A1	5
LOC115534325	5
LOC115534250	5
EFR3B	5
LOC115534202	5
LOC115534118	5
LOC115534117	5
LOC115534060	5
TAF1A	5
GPHN	5
MIA3	5
LOC115533932	5
LOC115552795	5
STAG3	5
ST3GAL5	5
GRIA1	5
LOC115552541	5
LOC115552523	5
SEPTIN6	5
LOC115552409	5
LOC115552297	5
LOC115552295	5
OCRL	5
LOC115552234	5
LOC115552100	5
TBC1D9B	5
MRNIP	5
LOC115552026	5
SIL1	5
LOC115551939	5
LOC115551931	5
LOC115551930	5
ATP8A1	5
LOC115551507	5
RFX4	5
C9H11ORF16	5
LOC115551260	5
LOC115551172	5
RIPOR1	5
LOC115551014	5
DENND4A	5
CHD2	5
LOC115550723	5
HPS5	5
LOC115550580	5
LOC115550568	5
LOC115550531	5
LOC115550520	5
LOC115550405	5
RASSF7	5
LOC115550296	5
LOC115550257	5
LOC115538011	4
LOC115538026	4
LOC115538207	4
LOC115538239	4
LOC115538248	4
NTF3	4
LOC115538266	4
LOC115538262	4
LOC115538429	4
LOC115538451	4
LOC115538924	4
LOC115538969	4
LOC115538989	4
PRRX1	4
LHX2	4
LOC115539033	4
LOC115539084	4
LOC115539069	4
LOC115539189	4
LOC115539280	4
LOC115539361	4
LOC115539364	4
LOC115539360	4
LOC115536387	4
LOC115536382	4
PEX1	4
LOC115536370	4
LOC115536298	4
LOC115536268	4
C1GALT1	4
LOC115536228	4
LOC115536202	4
LOC115536149	4
CALCR	4
ITGB8	4
LOC115535981	4
LOC115535975	4
LOC115535934	4
LOC115535926	4
CLSPN	4
LOC115535895	4
LOC115535860	4
LOC115535830	4
LOC115535825	4
TRA2A	4
LOC115535769	4
LOC115535759	4
PHF14	4
LOC115535701	4
LOC115535688	4
LOC115535662	4
LOC115535637	4
LOC115535557	4
LOC115535548	4
MTERF3	4
LOC115535530	4
LOC115535283	4
LOC115535271	4
LOC115535218	4
LOC115535214	4
NUP214	4
SBNO1	4
LOC115532590	4
LOC115532555	4
PARP11	4
LOC115532542	4
TAF1C	4
DNAJC21	4
LOC115532421	4
RAD51AP1	4
IKBIP	4
UHRF1BP1L	4
ENOPH1	4
LOC115532298	4
LOC115532271	4
PISD	4
INTS13	4
SCARB1	4
LOC115532196	4
LOC115532170	4
LOC115532126	4
USP15	4
LOC115532102	4
TCF4	4
PTPN13	4
FAM78A	4
LOC115532024	4
ENG	4
ATP2B1	4
LOC115531900	4
FKTN	4
WDR36	4
TNPO3	4
ALDH18A1	4
CFAP36	4
ENO4	4
LOC115560473	4
LOC115560405	4
SMOC2	4
LOC115560263	4
LOC115560241	4
LOC115560219	4
PTPRE	4
LOC115560097	4
LOC115560096	4
LOC115560091	4
CTU2	4
LOC115560046	4
KNDC1	4
LOC115560011	4
WDPCP	4
LOC115559963	4
LOC115559951	4
CBR1	4
NCKAP1	4
MGMT	4
LOC115559894	4
LOC115559861	4
P4HA1	4
CCSER2	4
RPS24	4
WAPL	4
INPP5A	4
AIFM2	4
ARHGEF33	4
LOC115559646	4
LOC115559639	4
SIPA1L2	4
RAB23	4
FAM135A	4
ADGRB3	4
VIT	4
PREPL	4
LOC115559531	4
LOC115559517	4
MICU1	4
LOC115559488	4
NCOA4	4
LOC115533680	4
CFAP65	4
LOC115533581	4
STK39	4
LOC115533515	4
XIRP2	4
LYPD6B	4
LOC115533393	4
ERBB4	4
LOC115533345	4
TANC1	4
LOC115533316	4
NOSTRIN	4
AKAP11	4
STAT4	4
RSPH1	4
MARCO	4
LOC115533139	4
MCF2L	4
LOC115533114	4
LOC115533113	4
LOC115533097	4
GALNT3	4
LOC115533077	4
EPB41L5	4
LOC115533036	4
LOC115533029	4
LOC115533026	4
PARD3B	4
OSBPL6	4
LOC115532940	4
CACNB4	4
SMARCAL1	4
PTPN4	4
LOC115532876	4
LOC115532867	4
NAXD	4
PARP4	4
TLK1	4
HNRNPA3	4
UBR3	4
TRIM13	4
LOC115532709	4
LOC115531692	4
JAKMIP3	4
PIGP	4
LOC115531675	4
LOC115531659	4
CABCOCO1	4
SHISA9	4
RARA	4
LOC115531421	4
LOC115531417	4
LOC115531415	4
LOC115531406	4
SAMD8	4
PGS1	4
LOC115531332	4
RYR2	4
LOC115531266	4
LOC115531228	4
LOC115531197	4
LOC115531190	4
LOC115531160	4
SDK2	4
OXLD1	4
LOC115531071	4
VTI1A	4
CASP7	4
LOC115531028	4
DECR2	4
MYOCD	4
NLRC3	4
WDR45B	4
LOC115530886	4
LOC115530880	4
LOC115530822	4
LOC115530793	4
LOC115530780	4
LOC115530696	4
SEC24C	4
LOC115537784	4
LOC115537731	4
LOC115537703	4
LOC115537617	4
LOC115537581	4
RALYL	4
MAP3K15	4
RNPC3	4
SNX16	4
MBTPS2	4
PLD1	4
PABPN1	4
CCNY	4
PDCD6	4
LOC115537299	4
LOC115537280	4
LOC115537272	4
MTRR	4
ARHGEF4	4
NUP58	4
LOC115537200	4
CHST2	4
ADCYAP1	4
LYPLA1	4
OTULIN	4
UBE3C	4
FARS2	4
TPK1	4
ITGB1	4
C23H11ORF65	4
LOC115536987	4
ACBD5	4
GDAP1	4
IRF9	4
LOC115544556	4
LOC115544474	4
LOC115544461	4
ANKRD9	4
LOC115544396	4
ATG14	4
MAPKBP1	4
LOC115544347	4
LOC115544334	4
LOC115544324	4
EIF2AK4	4
LOC115544310	4
LOC115544307	4
ESRRB	4
LOC115544220	4
DLGAP2	4
EML5	4
ATG2B	4
NIN	4
ZFYVE26	4
KDM1A	4
BTBD7	4
KIF26A	4
RPS6KL1	4
LRFN5	4
SYNE3	4
HLTF	4
LOC115543782	4
[truncated: 26,709 more rows]
